# Supplementary material for: In silico characterization of the gating and selectivity mechanism of the human TPC2 cation channel
Source: J Gen Physiol. 2025 Feb 21;157(3):e202313506. doi: 10.1085/jgp.202313506 (PMC11844439; doi:10.1085/jgp.202313506)
Supplement: Table S1 — provides information about the LysM composition. [file jgp_202313506_tables1.xlsx]

## Sheet: Tabelle1
		* LYSm (mammalian lysosomal membranes)
		Lipid Name	Lipid Head/Tail	#Lipids in Leaflets	APL(Å)	Charge(e)
				Outer or Inner	Inner or Inner
		PLPC	PC(16:0/18:2(9Z,12Z))	11	62.43	0
		SAPC	PC(18:0/20:4(5Z,8Z,11Z,14Z))	18	64.47	0
		SDPC	PC(18:0/22:6(4Z,7Z,10Z,13Z,16Z,19Z))	6	63.3	0
		PLPE	PE(16:0/18:2(9Z,12Z))	7	62.01	0
		SAPE	PE(18:0/20:4(5Z,8Z,11Z,14Z))	18	54.26	0
		SAPI	PI(18:0/20:4(5Z,8Z,11Z,14Z))	6	63.63	-1
		SDPI	PI(18:0/22:6(4Z,7Z,10Z,13Z,16Z,19Z))	2	66	-1
		SAPS	PS(18:0/20:4(5Z,8Z,11Z,14Z))	2	65.98	-1
		SDPS	PS(18:0/22:6(4Z,7Z,10Z,13Z,16Z,19Z))	1	61.05	-1
		PSM	SM(d18:1/16:0)	3	59.53	0
		LSM	SM(d18:1/24:0)	3	56.65	0
		CHOL	Cholesterol	18	30.68	0
		BMP	BMP(18:1(9Z)/18:1(9Z))	7	76.13	-1
